# Supplementary material for: Sulfonic Cryogels as Innovative Materials for Biotechnological Applications: Synthesis, Modification, and Biological Activity
Source: Int J Mol Sci. 2023 Feb 2;24(3):2949. doi: 10.3390/ijms24032949 (PMC9917522; doi:10.3390/ijms24032949)
Supplement: Supplementary file 1 [file ijms-24-02949-s001.zip]

Archive with 1 entries (1 files):
- ijms-2084965-supplementary.pdf
